# Supplementary material for: PreCanCell: An ensemble learning algorithm for predicting cancer and non-cancer cells from single-cell transcriptomes
Source: Comput Struct Biotechnol J. 2023 Jul 11;21:3604–14. doi: 10.1016/j.csbj.2023.07.009 (PMC10371765; doi:10.1016/j.csbj.2023.07.009)
Supplement: Supplementary file 3 — Supplementary material [file mmc3.xlsx]

## Sheet: Table S1
Table S1. A summary of the datasets used in this study
scRNA-seq datasets
Dataset	Cancer type	Number of cancer cells	Number of non-cancer cells	Data type	scRNA-seq platform	Reference (DOI)
T1_RCC	Renal cell carcinoma (RCC)	5907	10431	Training set	10X Genomics Chromium	10.1016/j.ccell.2021.02.015
T2_HNSCC	Head and neck squamous cell carcinoma (HNSCC)	1724	2817	Training set	Smart-seq2	10.1016/j.cell.2017.10.044
T3_Melanoma	Melanoma	1193	2437	Training set	Smart-seq2	10.1016/j.cell.2018.09.006
T4_LUAD	Lung adenocarcinoma (LUAD)	7270	37879	Training set	10X Genomics Chromium	10.1038/s41467-020-16164-1
T5_BC	Breast cancer (BC)	21521	57883	Training set	10X Genomics Chromium	10.1038/s41588-021-00911-1
P1_BC	Breast cancer (BC)	206	128	Test set	Smart-seq2	10.1038/ncomms15081
P2_BCC	Basal cell carcinoma (BCC)	2562	18766	Test set	10X Genomics Chromium	10.1038/s41591-019-0522-3
P3_HCC	Hepatocellular carcinoma (HCC)	228	1522	Test set	10X Genomics Chromium	10.1016/j.ccell.2019.08.007
P4_SyS	Synovial sarcoma (SyS)	2381	141	Test set	10X Genomics Chromium	10.1038/s41591-020-01212-6
P5_SyS	Synovial sarcoma (SyS)	1381	672	Test set	Smart-seq2	10.1038/s41591-020-01212-6
P6_HCC	Hepatocellular carcinoma (HCC)	1910	10252	Test set	Smart-seq2	10.1016/j.cell.2020.11.041
P7_GBM	Glioblastoma (GBM)	23556	5943	Test set	10X Genomics Chromium	10.1016/j.ccell.2022.02.016
P8_PDAC	Pancreatic ductal adenocarcinoma (PDAC)	11315	30671	Test set	10X Genomics Chromium	10.1038/s41422-019-0195-y
P9_mCRPC	Metastatic castration-resistant prostate cancer (mCRPC)	836	1334	Test set	Smart-seq2	10.1038/s41591-021-01244-6
P10_GBM	Glioblastoma (GBM)	6863	1067	Test set	Smart-seq2	10.1016/j.cell.2019.06.024
P11_Melanoma	Melanoma	897	1258	Test set	Smart-seq2	10.1126/science.aad0501
GSE157220	Pan-cancer cell lines	53513	NA	Test set	10X Genomics Chromium	10.1038/s41588-020-00726-6
GSE126030	Non-cancer	NA	63861	Test set	10X Genomics Chromium	10.1038/s41467-019-12464-3
RNA-seq datasets
Dataset ID	Cancer type	Number of tumor samples	Number of normal samples	Sources
TCGA-ACC	adrenocortical carcinoma	79	128	TCGA(https://portal.gdc.cancer.gov/), GTEx(https://gtexportal.org/home/)
TCGA-BLCA	bladder urothelial carcinoma	408	19	TCGA(https://portal.gdc.cancer.gov/)
TCGA-BRCA	breast invasive carcinoma	1100	112	TCGA(https://portal.gdc.cancer.gov/)
TCGA-CESC	cervical squamous cell carcinoma and endocervical adenocarcinoma	306	10	TCGA(https://portal.gdc.cancer.gov/), GTEx(https://gtexportal.org/home/)
TCGA-CHOL	cholangiocarcinoma	36	9	TCGA(https://portal.gdc.cancer.gov/)
TCGA-COAD	colon adenocarcinoma	287	41	TCGA(https://portal.gdc.cancer.gov/)
TCGA-DLBC	lymphoid neoplasm diffuse large B-cell lymphoma	48	444	TCGA(https://portal.gdc.cancer.gov/), GTEx(https://gtexportal.org/home/)
TCGA-ESCA	esophageal carcinoma	185	11	TCGA(https://portal.gdc.cancer.gov/)
TCGA-GBM	glioblastoma multiforme	166	5	TCGA(https://portal.gdc.cancer.gov/)
TCGA-HNSC	head and neck squamous cell carcinoma	522	44	TCGA(https://portal.gdc.cancer.gov/)
TCGA-KICH	kidney chromophobe	66	25	TCGA(https://portal.gdc.cancer.gov/)
TCGA-KIRC	kidney renal clear cell carcinoma	534	72	TCGA(https://portal.gdc.cancer.gov/)
TCGA-KIRP	kidney renal papillary cell carcinoma	291	32	TCGA(https://portal.gdc.cancer.gov/)
TCGA-LAML	acute myeloid leukemia	173	338	TCGA(https://portal.gdc.cancer.gov/), GTEx(https://gtexportal.org/home/)
TCGA-LGG	brain lower grade glioma	530	1141	TCGA(https://portal.gdc.cancer.gov/), GTEx(https://gtexportal.org/home/)
TCGA-LIHC	liver hepatocellular carcinoma	373	50	TCGA(https://portal.gdc.cancer.gov/)
TCGA-LUAD	lung adenocarcinoma	517	59	TCGA(https://portal.gdc.cancer.gov/)
TCGA-LUSC	lung squamous cell carcinoma	501	51	TCGA(https://portal.gdc.cancer.gov/)
TCGA-MESO	mesothelioma	87	NA	TCGA(https://portal.gdc.cancer.gov/)
TCGA-OV	ovarian serous cystadenocarcinoma	307	89	TCGA(https://portal.gdc.cancer.gov/), GTEx(https://gtexportal.org/home/)
TCGA-PAAD	pancreatic adenocarcinoma	179	168	TCGA(https://portal.gdc.cancer.gov/), GTEx(https://gtexportal.org/home/)
TCGA-PCPG	pheochromocytoma and paraganglioma	184	3	TCGA(https://portal.gdc.cancer.gov/)
TCGA-PRAD	prostate adenocarcinoma	498	52	TCGA(https://portal.gdc.cancer.gov/)
TCGA-READ	rectum adenocarcinoma	95	10	TCGA(https://portal.gdc.cancer.gov/)
TCGA-SARC	sarcoma	263	2	TCGA(https://portal.gdc.cancer.gov/)
TCGA-SKCM	skin cutaneous melanoma	472	812	TCGA(https://portal.gdc.cancer.gov/), GTEx(https://gtexportal.org/home/)
TCGA-STAD	stomach adenocarcinoma	415	35	TCGA(https://portal.gdc.cancer.gov/)
TCGA-TGCT	testicular germ cell tumors	156	165	TCGA(https://portal.gdc.cancer.gov/), GTEx(https://gtexportal.org/home/)
TCGA-THCA	thyroid carcinoma	509	59	TCGA(https://portal.gdc.cancer.gov/)
TCGA-THYM	thymoma	120	2	TCGA(https://portal.gdc.cancer.gov/)
TCGA-UCEC	uterine corpus endometrial carcinoma	370	11	TCGA(https://portal.gdc.cancer.gov/)
TCGA-UCS	uterine carcinosarcoma	57	78	TCGA(https://portal.gdc.cancer.gov/), GTEx(https://gtexportal.org/home/)
TCGA-UVM	uveal melanoma	80	NA	TCGA(https://portal.gdc.cancer.gov/)
TCGA-Pan-cancer	Pan-cancer	11069	NA	UCSC(https://xenabrowser.net/datapages/)
Datasets for cancer cell lines
Cancer type	Number of samples	Sources
Bile Duct Cancer	36	CCLE (https://depmap.org/portal/download/)
Bladder Cancer	39	CCLE (https://depmap.org/portal/download/)
Bone Cancer	79	CCLE (https://depmap.org/portal/download/)
Brain Cancer	106	CCLE (https://depmap.org/portal/download/)
Breast Cancer	83	CCLE (https://depmap.org/portal/download/)
Cervical Cancer	24	CCLE (https://depmap.org/portal/download/)
Colon/Colorectal Cancer	85	CCLE (https://depmap.org/portal/download/)
Endometrial/Uterine Cancer	40	CCLE (https://depmap.org/portal/download/)
Esophageal Cancer	38	CCLE (https://depmap.org/portal/download/)
Eye Cancer	11	CCLE (https://depmap.org/portal/download/)
Gallbladder Cancer	7	CCLE (https://depmap.org/portal/download/)
Gastric Cancer	48	CCLE (https://depmap.org/portal/download/)
Head and Neck Cancer	79	CCLE (https://depmap.org/portal/download/)
Kidney Cancer	55	CCLE (https://depmap.org/portal/download/)
Liver Cancer	27	CCLE (https://depmap.org/portal/download/)
Lung Cancer	272	CCLE (https://depmap.org/portal/download/)
Ovarian Cancer	73	CCLE (https://depmap.org/portal/download/)
Pancreatic Cancer	60	CCLE (https://depmap.org/portal/download/)
Prostate Cancer	13	CCLE (https://depmap.org/portal/download/)
Skin Cancer	119	CCLE (https://depmap.org/portal/download/)
Thyroid Cancer	21	CCLE (https://depmap.org/portal/download/)
Pan-cancer	1033	CCLE (https://depmap.org/portal/download/)
Dataset for cancer cell lines and drug sensitivities
Cancer type	Number of samples	Sources
Pan-cancer	962	GDSC (https://www.cancerrxgene.org/downloads)

## Sheet: Table S2
Table S2. Correlations between the expression of TMGs and NMGs and drug sensitivity (IC50 values) of cancer cell lines to 265 compounds
Correlations between the expression of TMGs and IC50 values					Correlations between the expression of NMGs and IC50 values
Compound	ρ	P-value	FDR		Compound	ρ	P-value	FDR
KIN001-260	0.590102	1.89521e-85	5.02232e-83		KIN001-260	-0.53648	3.83479e-68	1.01622e-65
I-BET	0.570268	1.37197e-78	1.81786e-76		Methotrexate	-0.530311	1.58949e-61	2.10608e-59
Tubastatin A	0.55882	8.30522e-75	7.33627e-73		VNLG/124	-0.512432	3.27806e-61	2.89562e-59
XMD14-99	0.55523	4.44475e-74	2.94465e-72		BIX02189	-0.506602	7.69274e-60	5.09644e-58
NPK76-II-72-1	0.550542	1.85278e-72	9.81975e-71		TL-1-85	-0.500989	2.33826e-58	1.23928e-56
KIN001-236	0.543499	2.61515e-70	1.15502e-68		CAL-101	-0.49896	5.13984e-58	2.27009e-56
BX-912	0.538542	6.69265e-69	2.53365e-67		KIN001-236	-0.499014	7.65895e-58	2.89946e-56
QL-XI-92	0.534856	6.92038e-68	2.29238e-66		I-BET	-0.492552	4.64995e-56	1.54029e-54
TL-1-85	0.532739	4.02763e-67	1.18591e-65		STF-62247	-0.488157	5.96258e-55	1.75565e-53
T0901317	0.52416	2.60066e-64	6.89174e-63		XMD14-99	-0.485705	1.41895e-54	3.41838e-53
PIK-93	0.519035	3.17346e-63	7.64514e-62		QL-XI-92	-0.485837	1.31547e-54	3.48599e-53
Methotrexate	0.534368	1.2929e-62	2.85515e-61		TPCA-1	-0.485499	2.09199e-54	4.61981e-53
GSK429286A	0.515409	2.0006e-62	4.07816e-61		T0901317	-0.485733	3.59489e-54	7.32805e-53
BIX02189	0.515721	2.61561e-62	4.95098e-61		PIK-93	-0.480637	3.30796e-53	6.2615e-52
TL-2-105	0.512411	1.13926e-61	2.0127e-60		OSI-930	-0.475799	4.34298e-52	7.6726e-51
XMD13-2	0.511528	3.13127e-61	5.18616e-60		NVP-BHG712	-0.471777	4.52761e-51	7.49885e-50
TPCA-1	0.510498	6.92579e-61	1.07961e-59		PHA-793887	-0.470377	7.56019e-51	1.1785e-49
KIN001-270	0.510193	8.37245e-61	1.23261e-59		NG-25	-0.467948	3.62815e-50	5.34144e-49
Y-39983	0.501496	1.72191e-58	2.40161e-57		Tubastatin A	-0.456055	2.80601e-47	3.91365e-46
VNLG/124	0.499018	1.1756e-57	1.55767e-56		TG101348	-0.448475	7.68087e-46	1.01771e-44
NG-25	0.498169	1.26869e-57	1.60096e-56		XMD15-27	-0.446983	1.63419e-45	2.06219e-44
UNC1215	0.49516	1.33389e-56	1.60673e-55		Zibotentan, ZD4054	-0.440726	4.62841e-44	5.57512e-43
Zibotentan, ZD4054	0.490844	9.54408e-56	1.09964e-54		Y-39983	-0.437881	1.87159e-43	2.1564e-42
GSK1070916	0.494326	4.17567e-55	4.61064e-54		Temozolomide	-0.437736	3.42925e-43	3.78646e-42
PHA-793887	0.483401	5.29908e-54	5.61702e-53		UNC1215	-0.435519	9.02465e-43	9.56612e-42
AV-951	0.483149	7.98923e-54	8.14286e-53		BX-912	-0.429495	9.62e-42	9.805e-41
STF-62247	0.475692	6.78513e-52	6.65948e-51		SNX-2112	-0.430443	1.54686e-41	1.51821e-40
TG101348	0.473172	1.6329e-51	1.54542e-50		TAK-715	-0.426821	2.51946e-41	2.38449e-40
NVP-BHG712	0.473214	2.05821e-51	1.88078e-50		FMK	-0.456041	3.61213e-41	3.30074e-40
OSI-930	0.470484	8.08533e-51	7.14204e-50		Ruxolitinib	-0.42593	4.69471e-41	4.01322e-40
XMD15-27	0.46934	1.32999e-50	1.13692e-49		XMD13-2	-0.426156	4.66875e-41	4.12406e-40
JW-7-24-1	0.464535	1.7774e-49	1.47191e-48		NPK76-II-72-1	-0.424043	1.38877e-40	1.15008e-39
Ruxolitinib	0.463686	2.79808e-49	2.24694e-48		KIN001-102	-0.420598	5.64375e-40	4.5321e-39
AC220	0.459245	3.31506e-48	2.5838e-47		AT-7519	-0.41819	2.28583e-39	1.78161e-38
Masitinib	0.458151	5.88469e-48	4.45555e-47		AV-951	-0.413858	1.48426e-38	1.12379e-37
THZ-2-102-1	0.457392	7.3088e-47	5.38009e-46		KIN001-270	-0.411195	4.905e-38	3.61062e-37
PI-103	0.453434	1.71975e-46	1.23171e-45		JQ1	-0.410369	7.08801e-38	5.07655e-37
Vorinostat	0.467005	2.104e-46	1.46726e-45		CP466722	-0.409311	8.60445e-38	6.00047e-37
CX-5461	0.450604	4.09865e-46	2.78498e-45		BMS-345541	-0.407924	1.59428e-37	1.08329e-36
ABT-263	0.464422	6.71841e-46	4.45094e-45		THZ-2-49	-0.40631	5.6091e-37	3.71603e-36
YM201636	0.447915	1.27741e-45	8.25645e-45		ZSTK474	-0.401942	2.40453e-36	1.51715e-35
UNC0638	0.447795	2.1283e-45	1.34285e-44		JW-7-24-1	-0.401996	2.34873e-36	1.51808e-35
CAL-101	0.445343	3.34015e-45	2.05846e-44		BMS-708163	-0.401613	2.77396e-36	1.70953e-35
BMS-345541	0.438648	9.32048e-44	5.61347e-43		Masitinib	-0.399745	6.7852e-36	4.08654e-35
KIN001-244	0.439046	1.17844e-43	6.93968e-43		KIN001-244	-0.399717	8.18142e-36	4.81795e-35
CAY10603	0.437618	3.63207e-43	2.09239e-42		GSK429286A	-0.396795	2.01893e-35	1.16308e-34
FK866	0.432716	9.83954e-42	5.54782e-41		TL-2-105	-0.395775	2.86141e-35	1.61335e-34
JQ1	0.429412	1.10855e-41	6.1201e-41		5-Fluorouracil	-0.392816	2.32939e-34	1.28602e-33
OSI-027	0.428628	2.4192e-41	1.30834e-40		VX-702	-0.397538	8.16596e-33	4.41628e-32
EX-527	0.427774	3.26674e-41	1.73137e-40		Lenalidomide	-0.393673	2.63488e-32	1.39649e-31
TAK-715	0.425332	5.08879e-41	2.64417e-40		Tamoxifen	-0.372236	2.20489e-31	1.14568e-30
Temozolomide	0.427183	5.284e-41	2.69281e-40		AP-24534	-0.381131	3.19621e-31	1.62884e-30
CP466722	0.422315	2.30687e-40	1.15343e-39		AICAR	-0.387649	6.64902e-31	3.32451e-30
QL-X-138	0.424746	3.00506e-40	1.4747e-39		AZD8055	-0.386666	6.94646e-31	3.40891e-30
GSK690693	0.420678	6.61702e-40	3.1882e-39		THZ-2-102-1	-0.371569	2.71102e-30	1.28289e-29
SNX-2112	0.422222	7.13758e-40	3.37761e-39		GSK1070916	-0.373166	2.68937e-30	1.29579e-29
Genentech Cpd 10	0.418409	1.40454e-39	6.5299e-39		OSI-027	-0.366686	6.70488e-30	3.11718e-29
KIN001-102	0.418514	1.47393e-39	6.73434e-39		EX-527	-0.364921	1.22071e-29	5.57739e-29
AR-42	0.417964	5.48665e-39	2.46434e-38		PI-103	-0.363892	2.40012e-29	1.07802e-28
VX-702	0.427848	2.86556e-38	1.26562e-37		WZ3105	-0.360871	3.95106e-29	1.74505e-28
SB-715992	0.409818	7.52893e-38	3.27077e-37		GSK690693	-0.360083	6.11007e-29	2.65437e-28
WZ3105	0.408167	1.56881e-37	6.7054e-37		Vorinostat	-0.372967	6.40102e-29	2.73592e-28
MPS-1-IN-1	0.403827	1.51493e-36	6.37231e-36		AC220	-0.358853	9.02109e-29	3.79458e-28
BMS-708163	0.399611	6.58586e-36	2.72696e-35		PAC-1	-0.369531	1.22378e-28	5.06721e-28
AT-7519	0.388968	7.58469e-34	3.09222e-33		Vismodegib	-0.369071	2.80894e-28	1.14518e-27
SGC0946	0.388847	1.10921e-33	4.45366e-33		CAY10603	-0.356409	3.37293e-28	1.35428e-27
17-AAG	-0.398725	3.03191e-33	1.19919e-32		Nilotinib	-0.3737	1.48684e-27	5.88079e-27
5-Fluorouracil	0.385282	5.17136e-33	2.01531e-32		ATRA	-0.366345	1.53276e-27	5.97327e-27
Lenalidomide	0.39152	6.08361e-32	2.33646e-31		QL-X-138	-0.352547	2.06158e-27	7.91766e-27
FMK	0.401487	1.86185e-31	7.04845e-31		AZD7762	-0.362222	3.39358e-27	1.28471e-26
Vismodegib	0.381372	3.13069e-30	1.1685e-29		UNC0638	-0.349708	3.59545e-27	1.34196e-26
CUDC-101	0.36758	1.23327e-29	4.53912e-29		SB-715992	-0.346465	7.76764e-27	2.85892e-26
PXD101, Belinostat	0.36824	1.72947e-29	6.27823e-29		KU-55933	-0.358365	1.12378e-26	4.07946e-26
Bicalutamide	0.372544	1.78496e-29	6.39209e-29		YM201636	-0.344921	1.52976e-26	5.47819e-26
ZSTK474	0.362846	1.87467e-29	6.62384e-29		ABT-869	-0.34421	1.73261e-26	6.12188e-26
ATRA	0.376836	3.63752e-29	1.26835e-28		EKB-569	-0.343321	2.52823e-26	8.81555e-26
Tamoxifen	0.356883	8.23086e-29	2.8327e-28		AR-42	-0.344965	2.6766e-26	9.21168e-26
GW-2580	0.358491	9.63491e-29	3.2734e-28		Genentech Cpd 10	-0.341575	4.12179e-26	1.40035e-25
UNC0638	0.354186	1.84074e-28	6.17465e-28		CUDC-101	-0.344696	4.90164e-26	1.64422e-25
ABT-869	0.348626	3.5787e-27	1.18545e-26		SGC0946	-0.341704	6.50118e-26	2.15352e-25
NSC-207895	0.345234	1.88577e-26	6.16951e-26		FR-180204	-0.340059	8.44096e-26	2.76155e-25
IPA-3	0.350377	4.83874e-26	1.56374e-25		CX-5461	-0.336997	2.75252e-25	8.89534e-25
Nilotinib	0.359742	1.62194e-25	5.17849e-25		ABT-263	-0.345351	8.45495e-25	2.69947e-24
THZ-2-49	0.335594	4.72768e-25	1.49147e-24		Phenformin	-0.334464	9.37435e-25	2.95739e-24
PAC-1	0.343989	8.47662e-25	2.64271e-24		GSK2126458	-0.330558	1.9394e-24	6.04637e-24
AZD8055	0.344995	1.58529e-24	4.88491e-24		IPA-3	-0.339143	2.10513e-24	6.48674e-24
FR-180204	0.328613	4.18155e-24	1.27369e-23		AS605240	-0.327428	6.95928e-24	2.11978e-23
GSK2126458	0.327614	5.20176e-24	1.56644e-23		Bicalutamide	-0.329784	4.34304e-23	1.30785e-22
Trametinib	-0.330425	6.51725e-24	1.94053e-23		CEP-701	-0.33223	6.87473e-23	2.04697e-22
AP-24534	0.330879	1.70655e-23	5.02484e-23		MPS-1-IN-1	-0.319039	1.07606e-22	3.16841e-22
Phenformin	0.321545	6.66934e-23	1.94217e-22		CH5424802	-0.318121	1.36875e-22	3.98593e-22
BAY 61-3606	0.325772	1.72472e-22	4.96795e-22		LY317615	-0.317597	1.45383e-22	4.18767e-22
CEP-701	0.328802	1.99576e-22	5.68684e-22		XL-184	-0.317729	1.47045e-22	4.18999e-22
Olaparib	0.32851	2.06179e-22	5.8125e-22		FK866	-0.310485	2.97413e-21	8.38451e-21
KIN001-266	0.315566	2.93304e-22	8.18163e-22		PXD101, Belinostat	-0.30967	6.68718e-21	1.86537e-20
CH5424802	0.315533	3.12543e-22	8.6275e-22		ABT-888	-0.314389	1.44561e-20	3.99048e-20
XL-880	0.314443	4.90332e-22	1.33957e-21		UNC0638	-0.294655	8.33962e-20	2.27835e-19
SB-505124	0.309436	1.03831e-21	2.80767e-21		BAY 61-3606	-0.302834	1.65145e-19	4.46565e-19
QL-XII-61	0.422035	1.82539e-21	4.88615e-21		QL-XII-47	-0.285643	2.32891e-18	6.23394e-18
Nutlin-3a	0.319179	3.14595e-21	8.33676e-21		DMOG	-0.289032	5.19446e-18	1.37653e-17
XL-184	0.306427	5.09198e-21	1.33602e-20		NU-7441	-0.292397	7.29332e-18	1.91359e-17
SB52334	0.300412	3.31142e-20	8.60319e-20		Nutlin-3a	-0.289535	1.37166e-17	3.56362e-17
QL-XII-47	0.299194	4.54399e-20	1.16909e-19		SL 0101-1	-0.291346	1.58487e-17	4.07757e-17
AICAR	0.312127	4.6964e-20	1.19668e-19		KIN001-266	-0.273138	7.31262e-17	1.86331e-16
ABT-888	0.309682	5.67134e-20	1.43134e-19		PFI-1	-0.269604	1.01696e-16	2.5666e-16
MP470	0.289356	9.65323e-19	2.41331e-18		Cyclopamine	-0.403908	1.40224e-16	3.5056e-16
AZD7762	0.295382	3.25437e-18	8.05988e-18		VX-11e	-0.269208	2.08308e-16	5.15902e-16
KU-55933	0.294699	3.5731e-18	8.76732e-18		QL-XII-61	-0.365717	3.94541e-16	9.68088e-16
SL 0101-1	0.296382	4.13692e-18	1.00576e-17		Bosutinib	-0.276717	3.9923e-16	9.70606e-16
Axitinib	0.293112	6.59045e-18	1.5877e-17		XL-880	-0.265191	6.66921e-16	1.60667e-15
PD-173074	0.288869	1.63775e-17	3.90994e-17		GW-2580	-0.261547	1.4213e-15	3.3932e-15
Afatinib (rescreen)	-0.272306	9.13904e-17	2.16236e-16		Bicalutamide	-0.260842	6.63035e-15	1.56879e-14
Bicalutamide	0.277235	1.03722e-16	2.43243e-16		LAQ824	-0.258916	1.45708e-14	3.41704e-14
Afatinib	-0.279154	2.33357e-16	5.42452e-16		PD-173074	-0.254567	8.11568e-14	1.88654e-13
KIN001-135	0.387309	1.76956e-15	4.07769e-15		Sunitinib	-0.360366	2.42515e-13	5.5884e-13
BX-795	0.263968	8.88689e-15	2.03019e-14		Olaparib	-0.248094	3.7716e-13	8.61615e-13
Camptothecin	0.263474	1.11663e-14	2.52913e-14		KIN001-055	-0.238546	4.12598e-13	9.34518e-13
RDEA119	-0.260803	2.60917e-14	5.85957e-14		Vinblastine	-0.2397	2.3793e-12	5.34335e-12
PD-0325901	-0.258905	3.92158e-14	8.73292e-14		Camptothecin	-0.239591	2.51073e-12	5.59113e-12
RDEA119 (rescreen)	-0.252564	4.54619e-14	1.00395e-13		Z-LLNle-CHO	-0.34028	5.66899e-12	1.2519e-11
DMOG	0.251837	6.59439e-14	1.44423e-13		XMD8-85	-0.340359	5.96476e-12	1.30633e-11
GSK269962A	0.242344	1.14018e-13	2.47662e-13		BX-795	-0.232479	1.03806e-11	2.25481e-11
PFI-1	0.241253	1.34898e-13	2.90633e-13		Crizotinib	-0.332064	1.27159e-11	2.7396e-11
XMD11-85h	0.322936	2.93494e-13	6.27226e-13		XMD11-85h	-0.295736	2.88733e-11	6.1705e-11
ZM-447439	0.255754	3.21961e-13	6.82557e-13		ZM-447439	-0.231623	4.79544e-11	1.01663e-10
NU-7441	0.243534	1.06749e-12	2.24512e-12		HG-6-64-1	-0.221811	4.91186e-11	1.03305e-10
AS605240	0.233123	1.50652e-12	3.14352e-12		CCT007093	-0.215654	5.39804e-11	1.12636e-10
Docetaxel	-0.236817	4.40902e-12	9.12806e-12		SN-38	-0.212294	8.55344e-11	1.77083e-10
LAQ824	0.231671	6.99476e-12	1.43691e-11		NSC-207895	-0.212952	1.2279e-10	2.52244e-10
EHT 1864	0.224005	8.63533e-12	1.76028e-11		OSU-03012	-0.216946	1.52061e-10	3.0997e-10
Cyclopamine	0.332784	1.95762e-11	3.96006e-11		Temsirolimus	-0.219837	1.92162e-10	3.88725e-10
AZD6244	-0.220061	2.07547e-11	4.16665e-11		LFM-A13	-0.215202	2.14522e-10	4.3067e-10
ZG-10	0.28525	1.49567e-10	2.98009e-10		JQ12	-0.211347	4.13708e-10	8.24306e-10
Parthenolide	0.313304	2.24303e-10	4.43584e-10		Parthenolide	-0.308409	4.39165e-10	8.68498e-10
QS11	0.212252	3.72474e-10	7.31153e-10		KIN001-135	-0.299119	1.52005e-09	2.9838e-09
Vinblastine	0.206202	1.88883e-09	3.68045e-09		XMD8-92	-0.26782	1.91168e-09	3.72496e-09
Lapatinib	-0.29098	5.46309e-09	1.05673e-08		17-AAG	0.205334	2.07219e-09	4.00825e-09
IOX2	0.191209	5.65521e-09	1.08596e-08		Salubrinal	-0.295569	2.91336e-09	5.59449e-09
Crizotinib	0.287523	5.89759e-09	1.12436e-08		Bexarotene	-0.202382	3.11797e-09	5.94433e-09
PF-4708671	0.190969	9.00178e-09	1.70391e-08		CCT018159	-0.195578	4.71898e-09	8.93235e-09
CCT007093	0.188899	1.00654e-08	1.89172e-08		SB-505124	-0.191912	5.05734e-09	9.50494e-09
LY317615	0.188733	1.13871e-08	2.12505e-08		PF-4708671	-0.183968	3.12914e-08	5.8396e-08
SN-38	0.186712	1.24573e-08	2.30852e-08		NVP-BEZ235	-0.19078	3.16084e-08	5.85749e-08
Cetuximab	-0.189247	2.19866e-08	4.04615e-08		PLX4720	-0.187718	4.71817e-08	8.68275e-08
LFM-A13	0.18961	2.40018e-08	4.38654e-08		Axitinib	-0.186615	6.09966e-08	1.11477e-07
PLX4720	0.191284	2.58709e-08	4.69574e-08		PD-0332991	-0.188442	6.41942e-08	1.16517e-07
Etoposide	0.185556	3.92692e-08	7.07913e-08		CGP-082996	-0.269909	6.66446e-08	1.20142e-07
Imatinib	0.269398	5.18058e-08	9.27604e-08		GDC0941	-0.185116	8.23686e-08	1.47484e-07
NSC-87877	0.183472	6.11054e-08	1.08677e-07		IOX2	-0.174366	1.12676e-07	2.00397e-07
EKB-569	0.176911	9.03569e-08	1.59631e-07		Imatinib	-0.260778	1.40673e-07	2.48522e-07
VX-11e	0.175552	1.15513e-07	2.02721e-07		Obatoclax Mesylate	-0.179236	1.51084e-07	2.65147e-07
Sunitinib	0.264509	1.23743e-07	2.15736e-07		SB590885	-0.181469	1.82807e-07	3.18709e-07
JQ12	0.177503	1.69218e-07	2.9309e-07		AUY922	-0.176022	2.61251e-07	4.52493e-07
PLX4720 (rescreen)	0.172101	1.95733e-07	3.36814e-07		Gemcitabine	-0.175301	2.74493e-07	4.72343e-07
XMD8-92	0.232992	1.99065e-07	3.40337e-07		Etoposide	-0.173399	2.92215e-07	4.99593e-07
SB590885	0.178758	2.79415e-07	4.74647e-07		QS11	-0.172907	3.69841e-07	6.28255e-07
SB 216763	0.1823	6.73478e-07	1.13676e-06		AZD6482	-0.171268	4.42509e-07	7.46911e-07
Temsirolimus	0.171214	8.02218e-07	1.34549e-06		MK-2206	-0.175045	5.27539e-07	8.84797e-07
MS-275	0.246007	8.44509e-07	1.40751e-06		JQ1	-0.168367	6.54246e-07	1.09041e-06
KIN001-055	0.163121	8.66233e-07	1.4347e-06		FTI-277	-0.168014	6.90872e-07	1.14426e-06
XMD8-85	0.24281	1.3401e-06	2.20576e-06		Roscovitine	-0.247908	7.87431e-07	1.29608e-06
HG-5-113-01	0.214341	1.85506e-06	3.03451e-06		SB 216763	-0.18098	8.12739e-07	1.32948e-06
Bleomycin (50 uM)	-0.153773	2.75521e-06	4.47933e-06		ZG-10	-0.220255	9.41676e-07	1.53095e-06
Salubrinal	0.235234	2.80622e-06	4.53443e-06		Pyrimethamine	-0.242789	1.18364e-06	1.91258e-06
AG-014699	0.153386	3.56233e-06	5.72132e-06		GSK269962A	-0.158482	1.49007e-06	2.39314e-06
CHIR-99021	0.156918	3.7204e-06	5.9392e-06		Shikonin	-0.162871	1.57503e-06	2.4993e-06
CMK	0.225841	7.04344e-06	1.11767e-05		PLX4720 (rescreen)	-0.159007	1.56989e-06	2.50615e-06
Pyrimethamine	0.22061	1.06922e-05	1.68656e-05		EHT 1864	-0.156445	2.17035e-06	3.42347e-06
Olaparib (rescreen)	0.144853	1.42058e-05	2.22753e-05		Dabrafenib	-0.160608	2.23309e-06	3.50158e-06
Cisplatin	0.144663	2.77706e-05	4.32895e-05		CHIR-99021	-0.158481	2.96697e-06	4.62498e-06
GSK269962A	0.203284	5.02672e-05	7.78995e-05		JNK-9L	-0.157653	3.25941e-06	5.05114e-06
GDC0941	0.139827	5.46403e-05	8.41842e-05		CMK	-0.230571	4.4526e-06	6.8601e-06
OSU-03012	0.136596	6.27091e-05	9.60573e-05		GNF-2	-0.227431	6.38861e-06	9.78601e-06
YM155	0.133201	8.19882e-05	0.000124867		CHIR-99021	-0.149443	6.71989e-06	1.02343e-05
Shikonin	0.133061	9.08398e-05	0.000137557		Docetaxel	0.154822	7.16207e-06	1.08454e-05
CCT018159	0.130129	0.000106347	0.000160125		AZD6482	-0.147339	1.07735e-05	1.62214e-05
Dabrafenib	0.131625	0.000109292	0.000163629		YM155	-0.147115	1.33534e-05	1.99924e-05
681640	0.140428	0.000119007	0.000177173		MP470	-0.144785	1.35662e-05	2.01969e-05
S-Trityl-L-cysteine	0.192628	0.000137317	0.00020329		CP724714	-0.142614	1.71386e-05	2.53729e-05
Gemcitabine	0.127617	0.000192821	0.000283875		S-Trityl-L-cysteine	-0.215805	1.85048e-05	2.72431e-05
Roscovitine	0.18631	0.000228161	0.000334048		Sorafenib	-0.212162	2.22594e-05	3.25898e-05
Bosutinib	0.12721	0.000230352	0.000335403		JNJ-26854165	-0.139507	2.61501e-05	3.80757e-05
HG-6-64-1	0.125204	0.00023441	0.000339446		681640	-0.146817	5.69487e-05	8.24667e-05
TW 37	0.120104	0.000295477	0.000425551		NSC-87877	-0.136232	6.18479e-05	8.90744e-05
VX-680	0.179341	0.000420392	0.000602183		Bryostatin 1	-0.135797	7.13535e-05	0.000102209
Z-LLNle-CHO	0.174546	0.000553142	0.000788078		MS-275	-0.199007	7.42594e-05	0.0001058
NVP-BEZ235	0.119707	0.000556916	0.000789213		Rapamycin	-0.207008	8.7218e-05	0.000123598
MK-2206	0.120616	0.000577058	0.000813406		CGP-60474	-0.193605	0.00012422	0.000175097
GNF-2	0.174009	0.000594988	0.000834243		Trametinib	0.12852	0.000129545	0.000181638
HG-5-88-01	0.154745	0.00062685	0.000869713		rTRAIL	-0.126448	0.000136728	0.0001907
CHIR-99021	0.113818	0.000624088	0.000870439		(5Z)-7-Oxozeaenol	-0.126199	0.000145861	0.000202373
Sorafenib	0.171312	0.000648309	0.000894802		HG-5-113-01	-0.1706	0.000157465	0.000217335
GSK-1904529A	0.115761	0.000700588	0.000961948		VX-680	-0.191295	0.000165679	0.000227486
JNK Inhibitor VIII	0.115707	0.000820663	0.00112101		AS601245	-0.127267	0.0001974	0.000269645
Obatoclax Mesylate	0.11352	0.000934157	0.00126949		Tipifarnib	-0.125424	0.000242428	0.000329454
PHA-665752	0.165138	0.000972077	0.00131429		A-770041	-0.183276	0.00027911	0.000377368
CP724714	0.1069	0.00130299	0.00175276		PF-562271	-0.12304	0.000331655	0.000446135
Pazopanib	0.109227	0.00141667	0.00189605		Mitomycin C	-0.121406	0.000373803	0.000500292
Bexarotene	0.109185	0.0015085	0.00200881		JNK Inhibitor VIII	-0.120687	0.000481642	0.000641382
BMN-673	0.103987	0.00178565	0.00236599		YK 4-279	-0.122875	0.000573851	0.000760353
JQ1	0.104756	0.00206014	0.00271611		WZ-1-84	-0.173565	0.000594973	0.000784417
AZD6482	0.101922	0.0027839	0.00365214		PHA-665752	-0.169822	0.000690278	0.000905563
PD-0332991	0.103485	0.00317322	0.00414238		Doxorubicin	-0.114764	0.000779476	0.00101754
BMS-536924	0.0971022	0.00334919	0.00435067		Vinorelbine	-0.113072	0.000870077	0.00113025
CGP-082996	0.144756	0.00427352	0.00552431		AZ628	-0.165267	0.00100725	0.00130206
Erlotinib	-0.149183	0.00444798	0.00572192		CI-1040	-0.113244	0.0011368	0.00146239
piperlongumine	0.0932594	0.00479934	0.00611454		piperlongumine	-0.105239	0.00145068	0.00185716
Bryostatin 1	0.0966948	0.00477879	0.00611777		Cisplatin	-0.110059	0.00146569	0.00186734
(5Z)-7-Oxozeaenol	0.0933338	0.00505039	0.00640361		GSK-650394	-0.108945	0.00151569	0.00192181
Vinorelbine	0.0914822	0.00712877	0.00899583		MLN4924	-0.119633	0.00161773	0.00204142
FH535	-0.0919071	0.00729987	0.00916808		Olaparib (rescreen)	-0.103147	0.00205067	0.00257548
Dasatinib	-0.133501	0.00872313	0.0109039		GW843682X	-0.154599	0.00222994	0.00278742
JNK-9L	0.0887494	0.00909274	0.0113126		Cytarabine	-0.104418	0.00261118	0.00324865
AUY922	0.0876	0.0108478	0.013433		Elesclomol	0.103549	0.0027866	0.00345069
FTI-277	0.0860175	0.0114731	0.0141413		BMS-754807	0.10233	0.00281862	0.00347412
Mitomycin C	0.0859988	0.0118823	0.0145778		Midostaurin	-0.098825	0.00364023	0.00446602
GW843682X	0.12681	0.0123093	0.0150321		AG-014699	-0.0960732	0.00381714	0.00466148
Rapamycin	0.127889	0.0160579	0.0195199		GSK-1904529A	-0.0982788	0.00404302	0.00491468
rTRAIL	0.079787	0.0163611	0.0197977		HG-5-88-01	-0.129676	0.00422916	0.00511748
GSK-650394	0.0823539	0.0166448	0.0200495		Bleomycin	-0.0953381	0.00551617	0.00664447
AMG-706	0.082013	0.0177726	0.021311		BI-2536	-0.135518	0.00759301	0.00910474
AZD6244	-0.0813773	0.0206201	0.0245037		GSK269962A	-0.129346	0.0103618	0.0123688
Doxorubicin	0.0792592	0.0205328	0.0245099		Paclitaxel	-0.12509	0.0135518	0.0161042
Gefitinib	-0.07917	0.0226296	0.0267716		Embelin	-0.0835461	0.0145407	0.0172022
GW 441756	0.0772146	0.0261148	0.0307575		RO-3306	-0.0832281	0.0161476	0.0189342
YK 4-279	0.0777725	0.0296551	0.0347725		GDC0941 (rescreen)	-0.0813777	0.0161125	0.0189769
CI-1040	-0.0756497	0.0300032	0.0350258		XAV 939	-0.0792233	0.017199	0.0200781
AZD6482	0.0725801	0.0308519	0.0358586		QL-VIII-58	-0.105724	0.0194868	0.0225502
PF-562271	0.0735846	0.0322504	0.037158		TGX221	-0.118269	0.0194739	0.0226341
Elesclomol	-0.0742629	0.0322089	0.0372723		GW 441756	-0.0806911	0.0200733	0.0231279
Cytarabine	0.0717604	0.0388572	0.0445764		AZD-0530	-0.115621	0.0213759	0.0245222
Epothilone B	-0.0688557	0.044259	0.0505544		JW-7-52-1	-0.118847	0.0215131	0.0245732
BMS-536924	-0.100824	0.0468962	0.0533368		Bleomycin (50 uM)	0.0742762	0.0241844	0.0275059
JNJ-26854165	0.0646751	0.0521678	0.0590789		AKT inhibitor VIII	-0.0754612	0.026905	0.0304693
BI-2536	0.097207	0.0560524	0.0632081		BMS-509744	-0.111649	0.0276753	0.0312083
OSI-906	0.0646868	0.0594127	0.0667134		BMN-673	-0.0732404	0.0280126	0.0314548
BMS-509744	0.091902	0.0702043	0.0784985		Pazopanib	-0.0726203	0.0341618	0.0381978
BIRB 0796	0.0624902	0.072825	0.0810867		MG-132	-0.106406	0.0356782	0.0397258
MLN4924	0.0641791	0.0916082	0.101574		Afatinib	0.0714739	0.0392879	0.0435619
CGP-60474	0.0789681	0.120447	0.132994		A-443654	-0.1037	0.0411938	0.0454848
WH-4-023	-0.0732258	0.151025	0.166065		SB52334	-0.0662878	0.0469281	0.0516015
Tipifarnib	0.0409843	0.232072	0.254129		Afatinib (rescreen)	0.0647724	0.0520752	0.0570245
AZ628	0.0575412	0.255113	0.278209		Gefitinib	-0.0668393	0.0543912	0.0593155
BMS-754807	-0.0385256	0.261875	0.284414		Bortezomib	-0.0964307	0.056763	0.0616484
XAV 939	-0.0342837	0.303164	0.326579		BMS-708163	-0.0609981	0.0658761	0.0712537
A-443654	0.0525339	0.301992	0.326644		BMS-536924	-0.0599511	0.070508	0.0759538
AKT inhibitor VIII	-0.0347701	0.308448	0.330926		PD-0325901	0.0621205	0.0741869	0.0795932
RO-3306	0.0345299	0.318963	0.340828		Cetuximab	0.0544441	0.110398	0.117966
MG-132	0.0499594	0.325083	0.345972		Lapatinib	0.0770144	0.130433	0.137708
QL-VIII-58	0.0400823	0.376949	0.399566		WH-4-023	-0.0771808	0.130101	0.137907
TGX221	-0.0413974	0.414924	0.438067		Dasatinib	-0.0773286	0.129866	0.138211
AS601245	0.0255963	0.455838	0.479354		RDEA119 (rescreen)	0.0454762	0.181214	0.190562
Midostaurin	0.0251303	0.460681	0.482532		AMG-706	-0.0458822	0.185324	0.194114
NVP-TAE684	-0.0364922	0.46955	0.489885		AZD6244	-0.0439407	0.211858	0.221033
Thapsigargin	-0.0179424	0.603561	0.62723		BIRB 0796	-0.0433642	0.213412	0.221781
BMS-708163	0.0149617	0.652174	0.675102		FH535	0.041465	0.226911	0.234888
GDC0941 (rescreen)	-0.0125096	0.711896	0.734056		RDEA119	0.0314004	0.367424	0.378861
Embelin	0.0103347	0.762837	0.783534		TW 37	-0.0268818	0.41951	0.430892
Paclitaxel	0.0146455	0.773393	0.791309		BMS-536924	-0.0378398	0.456766	0.467347
Bleomycin	-0.0095644	0.781177	0.796199		Thapsigargin	0.0243127	0.481617	0.490879
AZD-0530	-0.0116406	0.817376	0.829903		NVP-TAE684	-0.0341231	0.498894	0.50654
JW-7-52-1	0.0110935	0.830682	0.840193		AZD6244	0.0218117	0.511784	0.517644
WZ-1-84	0.0102429	0.840608	0.847001		Epothilone B	-0.0220001	0.52084	0.524801
A-770041	0.00911871	0.857723	0.860971		OSI-906	0.0153407	0.655147	0.657628
Bortezomib	0.00145569	0.97711	0.97711		Erlotinib	0.00594587	0.910239	0.910239

## Sheet: Table S3
Table S3. A summary of the algorithms used in this study.
Algorithm	Language	Parallel execution	Input	Function	Specific parameter	Parameter description
CHETAH	R	No	Normalized test data and train data	CHETAHclassifier()	thresh = 0	A confidence threshold between -0 and 2. Selecting 0 will classify all cells, whereas 2 will result i n (almost) no cells to be classified.
Scibet	R	No	Normalized test data and train data	SciBet()	NA	NA
scmap-cell	R	No	Normalized test data and train data	selectFeatures() indexCell() scmapCell() scmapCell2Cluster()	NA	NA
scmap-cluster	R	No	Normalized test data and train data	selectFeatures() indexCluster() scmapCluster()	NA	NA
SingleR	R	Yes	Normalized test data and train data	SingleR()	NA	NA
ikarus	Python	No	Normalized test data and train data	model.predict()	NA	NA
SCINA	R	No	Normalized test data Signatures (TMGs and NMGs)	SCINA()	allow_unknown = 0	A binary value, default 1 (TRUE). If 0 (FALSE) then no cell will be assigned to the 'unknown' category.
